# Supplementary material for: Impact of COVID-19 on Pregnancy Outcomes across Trimesters in the United States
Source: Biomedicines. 2023 Oct 25;11(11):2886. doi: 10.3390/biomedicines11112886 (PMC10669814; doi:10.3390/biomedicines11112886)
Supplement: Supplementary file 1 [file biomedicines-11-02886-s001.zip]

Archive with 1 entries (1 files):
- biomedicines-2615893-supplementary.pdf
